# Supplementary material for: Safflower Extract Ameliorates Cisplatin-Induced Acute Kidney Injury by Regulating Microbiota-Metabolic-Redox Nexus and PI3K–Akt/Nrf2 Pathway
Source: Antioxidants (Basel). 2026 Jul 7;15(7):855. doi: 10.3390/antiox15070855 (PMC13403974; doi:10.3390/antiox15070855)
Supplement: Supplementary file 1 [file antioxidants-15-00855-s001.zip]

Archive with 6 entries (3 files):
- antioxidants-4331131-supplementary/
- antioxidants-4331131-supplementary/antioxidants-4331131-supplementary-6.25/
- antioxidants-4331131-supplementary/antioxidants-4331131-supplementary-6.25/supplementary files/
- antioxidants-4331131-supplementary/antioxidants-4331131-supplementary-6.25/supplementary files/Gene expression level .xlsx
- antioxidants-4331131-supplementary/antioxidants-4331131-supplementary-6.25/supplementary files/Physiological indicators.xlsx
- antioxidants-4331131-supplementary/antioxidants-4331131-supplementary-6.25/supplementary files/Supplementary_Materials  (1).pdf
