# Supplementary material for: Safflower Extract Ameliorates Cisplatin-Induced Acute Kidney Injury by Regulating Microbiota-Metabolic-Redox Nexus and PI3K–Akt/Nrf2 Pathway
Source: Antioxidants (Basel). 2026 Jul 7;15(7):855. doi: 10.3390/antiox15070855 (PMC13403974; doi:10.3390/antiox15070855)
Supplement: Supplementary file 1 [file antioxidants-15-00855-s001.zip › antioxidants-4331131-supplementary/antioxidants-4331131-supplementary-6.25/supplementary files/Gene expression level .xlsx]

## Sheet: Sheet1
PI3K				AKT				Rela
Con	AKI	AKI+CT		Con	AKI	AKI+CT		Con	AKI	AKI+CT
0.745	0.321	0.623		0.915	0.312	0.723		0.863	1.744	1.087
1.155	0.498	0.887		1.078	0.445	0.667		1.137	1.833	1.198
0.912	0.612	0.756		0.962	0.387	0.712		0.921	1.867	1.156
1.088	0.489	0.834		1.041	0.523	0.954		1.079	1.922	1.098
0.934	0.703	0.69		1.095	0.298	1.023		0.954	2.1	1.234
1.166	0.677	0.91		0.909	0.835	0.921		1.046	1.734	1.127
Cdk2				Ho-1				Sod1
Con	AKI	AKI+CT		Con	AKI	AKI+CT		Con	AKI	AKI+CT
0.623	1.033	0.721		0.923	0.312	0.923		0.847	0.432	0.62
1.089	1.567	0.693		1.089	0.445	0.987		1.153	0.558	1.07
0.776	1.7	0.864		0.976	0.487	0.856		0.912	0.489	0.756
1.534	1.6	0.91		1.034	0.525	0.434		1.088	0.531	0.822
1.212	1.767	0.65		1.112	0.336	0.49		0.975	0.465	0.69
0.766	1.733	1.082		0.866	0.575	1.21		1.025	0.585	1.34
