# Supplementary material for: Safflower Extract Ameliorates Cisplatin-Induced Acute Kidney Injury by Regulating Microbiota-Metabolic-Redox Nexus and PI3K–Akt/Nrf2 Pathway
Source: Antioxidants (Basel). 2026 Jul 7;15(7):855. doi: 10.3390/antiox15070855 (PMC13403974; doi:10.3390/antiox15070855)
Supplement: Supplementary file 1 [file antioxidants-15-00855-s001.zip › antioxidants-4331131-supplementary/antioxidants-4331131-supplementary-6.25/supplementary files/Physiological indicators.xlsx]

## Sheet: Sheet1
BUN				CAT				CRE
Con	AKI	AKI+CT		Con	AKI	AKI+CT		Con	AKI	AKI+CT
10.675	82.175	50.25		8.8667	3.55333	7.71333		15.8744	125.673	50.2129
14.175	69.675	45.5		9.55333	4.12	7.16667		12.5615	115.814	55.2214
12.175	79.175	53.25		7.2467	2.9267	6.33333		18.9488	121.457	48.1631
13.675	88.25	45.5		7.28	4.6067	8.2067		20.8558	121.647	45.9
12.675	76.175	39.25		8.1733	3.91333	7.3		16.7651	131.006	55.0122
8.675	79.675	48		7.5733	4.31453	6.2534		12.6954	119.163	60.541
GSH				MDA				SOD
Con	AKI	AKI+CT		Con	AKI	AKI+CT		Con	AKI	AKI+CT
10.79	6.68	12.158		2.4286	6.2461	3.2857		44.124	22.4278	32.4278
12.947	5.26	14.74		2.1429	7.7143	4.2857		40.3899	25.238	36.2759
10.032	7.632	13.158		3.2857	6.8571	3.6857		42.4278	32.2759	40.238
13.32	9.21	16.84		1.5714	5.5714	4.2857		37.3139	20.3519	41.2759
11.368	5.95	18.947		2.2857	7.5714	3.2326		39.5038	21.048	33.3139
12.474	4.95	11.053		3.1143	8.1429	5.4286		41.3519	35.086	35.162
